# Supplementary material for: Consumer or Decomposer? Behavioral and Morphological Diagnosis of White Grubs
Source: Ecol Evol. 2025 Aug 11;15(8):e71925. doi: 10.1002/ece3.71925 (PMC12336419; doi:10.1002/ece3.71925)
Supplement: Supplementary file 1 — Data S1. ece371925‐sup‐0001‐DataS1.xls. [file ECE3-15-e71925-s003.xls]

## Sheet: Group 1
	Anomala mongolica			Protaetia brevitarsis
Individiual	Control	Center	Wheat	Control	Center	Wheat
No. 1			*	*
No. 2			*	*
No. 3			*			*
No. 4			*			*
No. 5	*					*
No. 6			*		*
No. 7			*			*
No. 8	*			*
No. 9			*	*
No. 10		*				*
Total	2	1	7	4	1	5

## Sheet: Group 2
	Anomala mongolica			Protaetia brevitarsis
Individiual	Control	Center	Wheat	Control	Center	Wheat
No. 1			*			*
No. 2			*	*
No. 3			*		*
No. 4			*			*
No. 5			*	*
No. 6	*				*
No. 7			*	*
No. 8	*				*
No. 9			*	*
No. 10	*					*
Total	3	0	7	4	3	3

## Sheet: Group 3
	Anomala mongolica			Protaetia brevitarsis
Individiual	Control	Center	Wheat	Control	Center	Wheat
No. 1	*					*
No. 2						*
No. 3			*			*
No. 4			*	*
No. 5	*				*
No. 6			*		*
No. 7		*				*
No. 8		*				*
No. 9			*	*
No. 10			*			*
Total	2	3	5	2	2	6
